# Supplementary material for: Azolo[1,5-a]pyrimidines and Their Condensed Analogs with Anticoagulant Activity
Source: Molecules. 2022 Jan 2;27(1):274. doi: 10.3390/molecules27010274 (PMC8746358; doi:10.3390/molecules27010274)
Supplement: Supplementary file 1 [file molecules-27-00274-s001.zip]

Archive with 1 entries (1 files):
- molecules-1515006-supplementary.pdf
